# Supplementary material for: Ionotropic Receptor Genes in Fig Wasps: Evolutionary Insights from Comparative Studies
Source: Insects. 2025 Jun 29;16(7):679. doi: 10.3390/insects16070679 (PMC12295615; doi:10.3390/insects16070679)
Supplement: Supplementary file 1 [file insects-16-00679-s001.zip]

Archive with 1 entries (1 files):
- insects-3632324-supplementary.xlsx
