# Supplementary material for: Ionotropic Receptor Genes in Fig Wasps: Evolutionary Insights from Comparative Studies
Source: Insects. 2025 Jun 29;16(7):679. doi: 10.3390/insects16070679 (PMC12295615; doi:10.3390/insects16070679)
Supplement: Supplementary file 1 [file insects-16-00679-s001.zip › insects-3632324-supplementary.xlsx]

## Sheet: Table S1
Supplementary Table 1. The amino acid sequences of 205 IRs in 25 fig wasps with numbers of amino acids and transmembrane domain, as well as their expression level (Fragments Per Kilobase of transcript per Million mapped reads; FPKM).
Gene ID	Number of amino acids	Number of transmembrane domain	FPKM
>Babeli12013	376	2	1.28
>Babeli12818	384	3	1.78
>Babeli12997	380	2	1.36
>Babeli13315	112	1	1.38
>Babeli13453	168	1	2.83
>Babeli13530	200	1	2.46
>Bsilvers01676	533	0	65.53
>Bsilvers05736	267	2	1.08
>Bsilvers06580	187	1	1.78
>Bsilvers07742	157	1	2.17
>Bsilvers07832	165	1	2.38
>Bsilvers07946	508	3	2.06
>Bsilvers08202	386	2	2.44
>Bsilvers09050	542	3	82.72
>Bsilvers10408	147	1	14.15
>Bsilvers11387	190	2	3.68
>Blsilves00836	384	3	1.51
>Blsilves01273	145	1	1.71
>Blsilves01770	206	0	2.21
>Blsilves02012	839	3	3.07
>Blsilves06032	227	2	1.71
>Blsilves14530	195	1	1.5
>Blnippon00532	264	0	3.67
>Blnippon00579	578	3	3.71
>Blnippon08866	269	2	1.19
>Blnippon09816	311	2	0.81
>Blnippon10131	109	1	1.2
>Blnippon10593	518	3	0.94
>Blnippon11035	616	3	1.64
>Blnippon11507	307	3	0.77
>Blnippon11661	349	2	1.04
>Btaiwane00189	193	2	1.83
>Btaiwane01254	434	3	1.01
>Btaiwane05771	402	2	1.92
>Btaiwane11818	234	2	1.4
>Btaiwane12204	209	1	1.36
>Btaiwane12493	213	1	3.54
>Btaiwane12914	232	0	2.7
>Ceappend00585	404	3	0.89
>Ceappend02246	348	0	4.17
>Ceappend05407	254	1	3.81
>Ceappend05423	295	3	1.47
>Ceappend07506	154	0	1.68
>Ceappend10029	156	1	3.22
>Ceappend11304	151	1	1.12
>Ceappend13994	554	3	4.33
>Ceappend16686	343	2	1.58
>Ceappend17899	931	3	7.45
>Ceconstr00135	514	4	2.38
>Ceconstr01139	149	1	3.34
>Ceconstr01233	421	1	1.39
>Ceconstr07228	115	1	5.32
>Ceconstr12399	284	1	1
>Ceconstr12645	353	3	0.64
>Ceconstr14351	610	4	1.84
>Ceconstr14473	254	2	1.52
>Cefuscic01715	301	1	2.86
>Cefuscic02662	312	4	1.81
>Cefuscic03817	491	3	7.23
>Cefuscic07923	394	3	4.92
>Cefuscic10023	540	2	7.11
>Cefuscic12362	395	3	31.95
>Cefuscic13547	202	0	7.46
>Cefuscic13990	159	1	3.08
>Cefuscic15401	275	2	4.97
>Cefuscic15455	312	0	3.87
>Cegravel0160	105	2	1.88
>Cegravel0240	571	1	3.87
>Cegravel0296	365	3	3.05
>Cegravel1381	135	3	3.43
>Cegravel2859	147	0	2.14
>Cegravel3514	484	1	5.07
>Cegravel3772	305	2	5.27
>Cegravel4558	284	3	20.18
>Cegravel10027	382	1	5.37
>Cesolmsi2167	609	3	1.46
>Cesolmsi2206	141	3	1.3
>Cesolmsi2208	498	0	0.7
>Cesolmsi2510	562	2	0.61
>Cesolmsi2624	264	3	2.13
>Cesolmsi3361	508	2	3.33
>Cesolmsi7165	202	3	28.51
>Cesolmsi7214	207	2	0.89
>Cesolmsi7215	159	1	3
>Eualtiss01600	573	0	1.77
>Eualtiss01628	440	3	1.14
>Eualtiss01717	506	3	5.1
>Eualtiss01978	587	3	3.13
>Eualtiss02002	130	3	34.41
>Eualtiss06255	407	1	17.54
>Eualtiss10710	365	3	1.63
>Euconcin0123	225	0	0.7
>Euconcin0940	446	1	1.67
>Euconcin1050	185	4	3.42
>Euconcin1185	337	1	1.23
>Euconcin1554	546	2	1.45
>Euconcin5013	613	3	139.61
>Euconcin5014	531	3	24.33
>Krtentac05325	470	2	16.17
>Krtentac05481	214	3	6.46
>Krtentac08086	139	1	12.97
>Krtentac13746	678	1	12.13
>Krtentac13997	258	2	3.84
>Krtentac14008	243	2	1.28
>Krtentac14788	231	1	1.98
>Krtentac15425	471	1	1.96
>Plquadra00113	376	4	3.4
>Plquadra00503	616	3	2.71
>Plquadra00504	687	3	3.06
>Plquadra01305	145	3	2.97
>Plquadra05985	687	1	2.44
>Plquadra07833	197	3	2.95
>Plquadra11258	185	1	1.81
>Plsumphi0425	148	1	1.53
>Plsumphi0516	483	2	2.05
>Plsumphi1445	348	4	4.37
>Plsumphi3787	188	3	4.71
>Vchartac00122	187	0	2.42
>Vchartac00468	278	2	10.89
>Vchartac00469	503	1	9.09
>Vchartac00580	275	3	3.46
>Vchartac02713	609	1	16.85
>Vchartac04427	408	3	4.7
>Vchartac10008	137	4	1.28
>Vchartac10156	522	0	3.33
>Vchartac12367	229	3	2.88
>Vcompact00023	165	2	4.84
>Vcompact00397	378	1	2.69
>Vcompact03778	488	3	22.56
>Vcompact04585	194	3	18.9
>Vcompact11565	110	1	1.57
>Vcompact11940	359	1	4
>Vcompact12262	236	3	2.07
>Vcompact12441	163	1	2.06
>Vcompact13020	331	1	1.97
>Vaesqang00809	162	0	0.87
>Vaesqang02414	216	0	1.01
>Vaesqang02612	519	1	28.7
>Vaesqang06233	308	4	8.76
>Vaesqang07015	109	2	0.69
>Vaesqang08305	203	1	0.7
>Vaesqang09820	346	1	28.14
>Vaesqang10149	624	2	0.89
>Vaesqang11036	215	3	3.17
>Vafilipp02756	333	0	9.88
>Vafilipp03578	257	3	7.78
>Vafilipp08633	198	0	8.76
>Vafilipp12746	257	2	12.63
>Vafilipp24599	259	0	17.69
>Vafilipp30965	248	0	12.91
>Vafilipp33733	181	0	35.97
>Vaglossa0157	211	1	1.87
>Vaglossa4275	142	1	17.86
>Vaglossa4276	147	0	8.98
>Vaglossa4277	537	3	9.06
>Vaglossa6349	319	3	19.87
>Vaglossa9522	235	0	1.27
>Vjavana10603	500	1	3.01
>Vjavana10644	315	3	1.07
>Vjavana14865	401	1	5.3
>Vjavana15072	377	3	1.44
>Vjavana16535	361	3	1
>Vjavana18270	219	0	0.97
>Vjavana19100	634	1	2.22
>Vjavana110182	519	3	14.33
>Vjavana200301	559	4	69
>Vjavana202779	203	2	59.19
>Vjavana205731	456	1	139.52
>Vjavana206093	210	3	2.85
>Vjavana207189	219	1	3.03
>Vjavana208717	251	1	38.23
>Vjavana213066	247	1	4.98
>Vjavana219326	112	1	0.78
>Vjavana219327	131	1	1.06
>Vjavana700665	172	0	2.25
>Vjavana702561	196	1	19.84
>Vjavana703130	203	1	1.86
>Vjavana703157	211	1	103.36
>Vjavana703717	139	1	1.42
>Vjavana706441	210	1	2.89
>Vjavana706837	519	1	1.96
>Vjavana709083	251	4	15.64
>Vjavana709710	621	1	4.6
>Vjavana710732	585	3	2.31
>Vjavana713065	329	3	34.17
>Vjavana713753	456	1	1.21
>Vjavana80528	519	2	1.45
>Vjavana80796	319	4	84.27
>Vjavana81521	528	0	1.33
>Vjavana86568	251	3	2.42
>Vjavana87979	226	1	6.48
>Vjavana88090	446	2	212.27
>Vjavana88652	458	2	2.73
>Vjavana89431	212	3	2.13
>Vjavana89513	449	0	5.98
>Valangko0083	203	4	1.25
>Valangko0552	311	0	1.68
>Valangko0553	263	1	1.09
>Valangko5028	243	1	3.21
>Valangko7829	201	2	2.35
>Valangko8146	291	1	1.65
>Valangko9935	300	1	2.42
>Valangko10002	215	3	1.6
>Valangko10165	519	1	0.9
>Valangko10273		4	2.51
